# Supplementary material for: Differentially expressed gene networks, biomarkers, long noncoding RNAs, and shared responses with cocaine identified in the midbrains of human opioid abusers
Source: Sci Rep. 2019 Feb 7;9:1534. doi: 10.1038/s41598-018-38209-8 (PMC6367337; doi:10.1038/s41598-018-38209-8)
Supplement: Supplementary file 1 — Supplementary Table S2 [file 41598_2018_38209_MOESM1_ESM.xlsx]

## Sheet: List of DE Genes (545)
Ensemble.ID	Gene.Name	baseMean	log2FoldChange	pvalue	padj	weight (IHW)	Gene.type	WGCNA Module	ROC AUC	Also reported changed in PMID:PMC4104338
ENSG00000075426	FOSL2	174.579	0.997185	8.42e-11	1.51e-06	2.01873	protein_coding	firebrick3	0.846667	No
ENSG00000177464	GPR4	36.7957	0.924533	1.24e-09	1.43e-05	1.56246	protein_coding	firebrick3	0.835	No
ENSG00000107438	PDLIM1	20.5794	0.924443	1.76e-09	1.73e-05	1.23096	protein_coding	firebrick3	0.835	No
ENSG00000185022	MAFF	95.5169	0.86424	9.36e-09	3.53e-05	2.40739	protein_coding	firebrick3	0.816667	No
ENSG00000077238	IL4R	106.255	0.869925	1.12e-08	4.02e-05	2.01873	protein_coding	firebrick3	0.788333	No
ENSG00000060138	YBX3	153.46	0.861943	1.16e-08	4.24e-05	1.4171	protein_coding	firebrick3	0.846667	No
ENSG00000165507	C10orf10	500.293	0.853303	2.26e-08	4.24e-05	3.12293	protein_coding	firebrick3	0.75	Yes
ENSG00000114737	CISH	15.9382	0.823316	1.9e-08	5.49e-05	1.38575	protein_coding	firebrick3	0.84	No
ENSG00000099860	GADD45B	549.703	0.827617	4.54e-08	5.49e-05	3	protein_coding	firebrick3	0.726667	Yes
ENSG00000128016	ZFP36	337.437	0.830731	5.64e-08	5.49e-05	4.30041	protein_coding	firebrick3	0.766667	Yes
ENSG00000111341	MGP	46.2019	0.713003	2.89e-08	7.19e-05	1.21418	protein_coding	firebrick3	0.845	No
ENSG00000144837	PLA1A	26.504	0.840251	3.03e-08	7.19e-05	1.2807	protein_coding	firebrick3	0.851667	No
ENSG00000135245	HILPDA	248.92	0.802238	4.86e-08	8.62e-05	1.57362	protein_coding	firebrick3	0.73	No
ENSG00000163638	ADAMTS9	98.3687	0.785478	1.02e-07	9.33e-05	2.40739	protein_coding	firebrick3	0.731667	No
ENSG00000138166	DUSP5	33.409	0.824694	6.14e-08	9.33e-05	1.56246	protein_coding	firebrick3	0.766667	No
ENSG00000184557	SOCS3	268.902	0.72326	7.15e-08	9.33e-05	1.63428	protein_coding	firebrick3	0.803333	No
ENSG00000124762	CDKN1A	279.028	0.805334	6.45e-08	9.33e-05	1.71332	protein_coding	firebrick3	0.758333	Yes
ENSG00000163874	ZC3H12A	11.7682	0.824313	7.8e-08	0.00011702	1.34302	protein_coding	firebrick3	0.8	No
ENSG00000196843	ARID5A	130.138	0.803963	1.56e-07	0.000147181	2.01873	protein_coding	firebrick3	0.803333	No
ENSG00000125347	IRF1	77.2834	0.787907	2.42e-07	0.000166646	2.61533	protein_coding	firebrick3	0.728333	No
ENSG00000134531	EMP1	235.922	0.799214	1.95e-07	0.000166646	2.01873	protein_coding	firebrick3	0.736667	Yes
ENSG00000144655	CSRNP1	148.985	0.785176	1.57e-07	0.000179593	1.44393	protein_coding	firebrick3	0.766667	No
ENSG00000172183	ISG20	34.5333	0.78542	1.85e-07	0.000232426	1.25705	protein_coding	firebrick3	0.808333	No
ENSG00000151929	BAG3	509.727	0.715484	4.9e-07	0.000248469	2.97936	protein_coding	firebrick3	0.785	Yes
ENSG00000125733	TRIP10	63.5119	0.687863	4.22e-07	0.000303367	2.01873	protein_coding	firebrick3	0.831667	No
ENSG00000142733	MAP3K6	68.0337	0.544585	4.58e-07	0.000311126	2.01873	protein_coding	firebrick3	0.848333	No
ENSG00000101187	SLCO4A1	111.459	0.789723	2.72e-07	0.000311126	1.17471	protein_coding	firebrick3	0.721667	No
ENSG00000136997	MYC	20.3185	0.770276	5.32e-07	0.000441001	1.56246	protein_coding	firebrick3	0.763333	No
ENSG00000167772	ANGPTL4	335.46	0.71647	2e-06	0.000512111	4.30041	protein_coding	firebrick3	0.701667	No
ENSG00000196924	FLNA	726.733	0.548118	1.28e-06	0.000512111	2.94162	protein_coding	firebrick3	0.826667	No
ENSG00000086544	ITPKC	189.594	0.749463	6.42e-07	0.000512111	1.4171	protein_coding	firebrick3	0.768333	No
ENSG00000131435	PDLIM4	73.5833	0.720675	1.07e-06	0.000512111	2.3451	protein_coding	firebrick3	0.766667	No
ENSG00000108691	CCL2	85.9923	0.687877	8.76e-07	0.000512111	2.01873	protein_coding	firebrick3	0.671667	Yes
ENSG00000175592	FOSL1	5.98849	0.677045	9.4e-07	0.00065909	1.52236	protein_coding	firebrick3	0.8	No
ENSG00000134013	LOXL2	31.3438	0.75103	8.85e-07	0.000745444	1.23096	protein_coding	firebrick3	0.753333	No
ENSG00000185201	IFITM2	120.334	0.693554	1.03e-06	0.000753248	1.33768	protein_coding	firebrick3	0.743333	No
ENSG00000169908	TM4SF1	194.795	0.737991	1.08e-06	0.000753248	1.4171	protein_coding	firebrick3	0.733333	Yes
ENSG00000113916	BCL6	309.384	0.643795	1.39e-06	0.000811347	1.63428	protein_coding	firebrick3	0.806667	Yes
ENSG00000007866	TEAD3	25.8053	0.708014	1.14e-06	0.000829048	1.2807	protein_coding	firebrick3	0.78	No
ENSG00000069399	BCL3	29.363	0.729328	1.26e-06	0.00083832	1.23096	protein_coding	firebrick3	0.778333	No
ENSG00000187479	C11orf96	114.683	0.729245	1.45e-06	0.00083832	1.33768	protein_coding	lightpink4	0.706667	No
ENSG00000134470	IL15RA	12.8118	0.707281	1.25e-06	0.00083832	1.34302	protein_coding	firebrick3	0.805	No
ENSG00000210100	MT-TI	9.81282	0.729525	1.38e-06	0.00083832	1.34302	Mt_tRNA	coral2	0.811667	No
ENSG00000064932	SBNO2	111.17	0.693873	1.11e-06	0.00083832	1.03026	protein_coding	firebrick3	0.768333	No
ENSG00000018280	SLC11A1	82.7164	0.703679	2.45e-06	0.00083832	2.3451	protein_coding	honeydew1	0.666667	No
ENSG00000127954	STEAP4	5.69438	0.71492	1.51e-06	0.00083832	1.43787	protein_coding	firebrick3	0.755	No
ENSG00000187498	COL4A1	90.7263	0.747794	1.11e-06	0.00083832	1.03026	protein_coding	firebrick3	0.748333	Yes
ENSG00000089159	PXN	270.214	0.577047	1.76e-06	0.000840924	1.57362	protein_coding	firebrick3	0.8	No
ENSG00000168140	VASN	58.2097	0.727214	1.38e-06	0.000840924	1.21418	protein_coding	firebrick3	0.751667	No
ENSG00000122863	CHST3	326.775	0.603985	1.94e-06	0.000848927	1.63428	protein_coding	firebrick3	0.798333	No
ENSG00000090339	ICAM1	61.0975	0.712289	2.35e-06	0.000848927	1.96691	protein_coding	firebrick3	0.753333	No
ENSG00000173530	TNFRSF10D	16.696	0.724175	2.39e-06	0.00106722	1.56246	protein_coding	firebrick3	0.741667	No
ENSG00000138061	CYP1B1	40.6325	0.710458	2.16e-06	0.0011746	1.25705	protein_coding	brown	0.818333	No
ENSG00000260549	MT1L	22.2345	0.701327	2.15e-06	0.0011746	1.23096	unitary_pseudogene	firebrick3	0.78	No
ENSG00000145623	OSMR	87.5619	0.677411	6.17e-06	0.00155508	2.61533	protein_coding	cyan	0.766667	No
ENSG00000123374	CDK2	22.9747	0.699396	3.15e-06	0.00159508	1.2807	protein_coding	firebrick3	0.766667	No
ENSG00000166741	NNMT	4.7798	0.713688	2e-06	0.00161225	0.789874	protein_coding	firebrick3	0.76	No
ENSG00000155090	KLF10	37.4325	0.659751	3.3e-06	0.00167651	1.23096	protein_coding	firebrick3	0.765	No
ENSG00000160271	RALGDS	1259.56	0.448689	1.75e-05	0.00167651	6.41152	protein_coding	firebrick3	0.791667	No
ENSG00000172216	CEBPB	66.3225	0.641906	6.87e-06	0.00177047	2.3451	protein_coding	firebrick3	0.778333	Yes
ENSG00000125810	CD93	69.7445	0.694683	6.02e-06	0.00177289	2.01873	protein_coding	firebrick3	0.696667	Yes
ENSG00000134107	BHLHE40	480.049	0.60721	9.51e-06	0.00185447	3	protein_coding	firebrick3	0.756667	No
ENSG00000137801	THBS1	41.7693	0.703993	3.92e-06	0.00185712	1.21418	protein_coding	firebrick3	0.761667	No
ENSG00000198467	TPM2	89.1613	0.528061	6.61e-06	0.00185712	2.01873	protein_coding	darkviolet	0.79	No
ENSG00000149573	MPZL2	14.3924	0.664641	5.38e-06	0.00192222	1.56246	protein_coding	firebrick3	0.716667	No
ENSG00000182885	ADGRG3	2.18017	0.635671	3.29e-06	0.00202474	0.840987	protein_coding	firebrick3	0.806667	No
ENSG00000159403	C1R	93.5939	0.620892	5.07e-06	0.00202474	1.33768	protein_coding	firebrick3	0.815	No
ENSG00000205362	MT1A	17.1642	0.591584	6.68e-06	0.00202474	1.75901	protein_coding	firebrick3	0.735	No
ENSG00000111859	NEDD9	67.1859	0.620249	9.31e-06	0.00202474	2.40739	protein_coding	firebrick3	0.745	No
ENSG00000179094	PER1	292.625	0.652154	7.73e-06	0.00202474	2.02206	protein_coding	firebrick3	0.758333	No
ENSG00000136286	MYO1G	22.0047	0.676748	5.13e-06	0.00208678	1.25705	protein_coding	honeydew1	0.713333	No
ENSG00000235750	KIAA0040	76.8311	0.678482	8.61e-06	0.0021493	2.01873	protein_coding	firebrick3	0.706667	No
ENSG00000149591	TAGLN	232.902	0.529303	8.73e-06	0.00215029	2.01873	protein_coding	firebrick3	0.781667	No
ENSG00000103196	CRISPLD2	86.1467	0.656422	9.05e-06	0.00222688	1.96691	protein_coding	firebrick3	0.741667	No
ENSG00000113368	LMNB1	20.0617	0.695435	5.61e-06	0.00222688	1.23096	protein_coding	brown	0.74	No
ENSG00000171621	SPSB1	142.082	0.60389	6.74e-06	0.00222972	1.44393	protein_coding	firebrick3	0.755	No
ENSG00000167470	MIDN	255.766	0.623692	7.01e-06	0.00233134	1.4171	protein_coding	firebrick3	0.733333	No
ENSG00000165030	NFIL3	63.4848	0.651923	1.39e-05	0.00247673	2.61533	protein_coding	brown	0.738333	No
ENSG00000149596	JPH2	34.3911	0.676029	8.3e-06	0.00302406	1.25705	protein_coding	firebrick3	0.743333	No
ENSG00000105697	HAMP	63.5197	0.584148	1.35e-05	0.00302406	2.01873	protein_coding	firebrick3	0.711667	Yes
ENSG00000180914	OXTR	73.2436	0.645234	1.84e-05	0.00314514	2.61533	protein_coding	cyan	0.71	No
ENSG00000221869	CEBPD	69.6812	0.661229	1.67e-05	0.00315103	2.3451	protein_coding	firebrick3	0.713333	Yes
ENSG00000187840	EIF4EBP1	20.5368	0.6146	9.39e-06	0.00326479	1.25705	protein_coding	coral2	0.793333	No
ENSG00000137193	PIM1	125.091	0.639423	1.07e-05	0.00343958	1.33768	protein_coding	firebrick3	0.716667	No
ENSG00000159388	BTG2	417.093	0.601971	1.69e-05	0.0035727	2.02206	protein_coding	firebrick3	0.713333	No
ENSG00000115594	IL1R1	53.1742	0.652522	1.47e-05	0.00398271	1.56246	protein_coding	brown	0.753333	No
ENSG00000152049	KCNE4	39.2698	0.665444	1.17e-05	0.00401271	1.21418	protein_coding	firebrick3	0.745	No
ENSG00000182511	FES	55.4834	0.553876	1.59e-05	0.00410942	1.56246	protein_coding	firebrick3	0.76	No
ENSG00000210117	MT-TW	318.649	0.577403	4.38e-05	0.00410942	4.30041	Mt_tRNA	coral2	0.725	No
ENSG00000163220	S100A9	62.0144	0.588038	2.62e-05	0.00410942	2.61533	protein_coding	coral2	0.731667	No
ENSG00000131873	CHSY1	140.422	0.58666	1.49e-05	0.00411249	1.44393	protein_coding	firebrick3	0.731667	Yes
ENSG00000142627	EPHA2	34.3327	0.65342	1.52e-05	0.00413146	1.44989	protein_coding	firebrick3	0.688333	No
ENSG00000142089	IFITM3	788.458	0.566937	3.69e-05	0.00432694	3.32939	protein_coding	firebrick3	0.73	No
ENSG00000182118	FAM89A	84.4481	0.526688	2.29e-05	0.00449129	1.96691	protein_coding	firebrick3	0.785	Yes
ENSG00000163739	CXCL1	4.78447	0.613879	9.65e-06	0.00463293	0.789874	protein_coding	brown	0.751667	No
ENSG00000067182	TNFRSF1A	207.536	0.591309	2.1e-05	0.00463293	1.71332	protein_coding	firebrick3	0.746667	No
ENSG00000099875	MKNK2	261.441	0.478615	2.5e-05	0.00463293	2.01873	protein_coding	firebrick3	0.773333	Yes
ENSG00000197142	ACSL5	79.2869	0.576094	2.58e-05	0.00473335	2.01873	protein_coding	brown	0.76	No
ENSG00000231064	RP11-263K19.4	66.5492	0.514241	2.75e-05	0.00498999	2.01873	antisense	firebrick3	0.768333	No
ENSG00000140379	BCL2A1	4.87003	0.625578	1.23e-05	0.00530348	0.840987	protein_coding	firebrick3	0.718333	No
ENSG00000196136	SERPINA3	23.0975	0.527753	2e-05	0.00572085	1.25705	protein_coding	firebrick3	0.758333	Yes
ENSG00000170425	ADORA2B	10.6664	0.618653	3e-05	0.00590288	1.75901	protein_coding	firebrick3	0.741667	No
ENSG00000134871	COL4A2	117.486	0.617946	2.28e-05	0.00590288	1.33768	protein_coding	firebrick3	0.758333	No
ENSG00000070404	FSTL3	48.0972	0.49843	2.05e-05	0.00590288	1.21418	protein_coding	darkmagenta	0.788333	No
ENSG00000112715	VEGFA	474.882	0.619458	4.95e-05	0.00590288	2.97936	protein_coding	firebrick3	0.658333	No
ENSG00000170485	NPAS2	85.4044	0.478778	4.17e-05	0.00593581	2.40739	protein_coding	firebrick3	0.753333	No
ENSG00000198576	ARC	33.3882	0.643544	2.31e-05	0.0060553	1.25705	protein_coding	firebrick3	0.69	No
ENSG00000168062	BATF2	12.6295	0.61684	3.17e-05	0.0060553	1.75901	protein_coding	firebrick3	0.773333	No
ENSG00000158055	GRHL3	14.4758	0.612024	2.46e-05	0.0060553	1.34302	protein_coding	firebrick3	0.703333	No
ENSG00000137507	LRRC32	136.446	0.577836	2.6e-05	0.0060553	1.4171	protein_coding	firebrick3	0.713333	Yes
ENSG00000158769	F11R	50.6433	0.540279	2.33e-05	0.00628518	1.21418	protein_coding	firebrick3	0.758333	No
ENSG00000168874	ATOH8	61.6864	0.557522	4.03e-05	0.00663266	1.96691	protein_coding	firebrick3	0.753333	No
ENSG00000154734	ADAMTS1	186.679	0.629855	3.04e-05	0.00688044	1.4171	protein_coding	brown	0.685	No
ENSG00000221963	APOL6	122.212	0.564888	4.49e-05	0.0070836	2.01873	protein_coding	cyan	0.74	No
ENSG00000141574	SECTM1	10.6047	0.543097	4.32e-05	0.00767708	1.75901	protein_coding	firebrick3	0.74	No
ENSG00000101493	ZNF516	112.206	0.418157	2.87e-05	0.00767708	1.17471	protein_coding	firebrick3	0.771667	No
ENSG00000117228	GBP1	70.5339	0.610899	6.63e-05	0.00786431	2.61533	protein_coding	brown	0.683333	No
ENSG00000090924	PLEKHG2	29.2566	0.601519	3.31e-05	0.00809564	1.25705	protein_coding	darkgrey	0.74	No
ENSG00000089356	FXYD3	12.0622	0.542809	4.85e-05	0.00833874	1.75901	protein_coding	firebrick3	0.763333	No
ENSG00000185507	IRF7	38.2269	0.547282	3.4e-05	0.00833874	1.23096	protein_coding	firebrick3	0.775	No
ENSG00000167460	TPM4	690.195	0.369959	8.29e-05	0.00833874	2.97936	protein_coding	firebrick3	0.771667	No
ENSG00000112146	FBXO9	483.008	-0.367889	8.97e-05	0.00842917	3.1661	protein_coding	darkslateblue	0.771667	No
ENSG00000169242	EFNA1	140.373	0.565128	4.22e-05	0.00847279	1.46389	protein_coding	firebrick3	0.735	No
ENSG00000143546	S100A8	26.7889	0.555114	3.71e-05	0.00847279	1.2807	protein_coding	firebrick3	0.758333	No
ENSG00000126603	GLIS2	99.6175	0.534879	3.43e-05	0.00848564	1.17471	protein_coding	firebrick3	0.738333	No
ENSG00000177374	HIC1	25.5297	0.610676	4.67e-05	0.00851722	1.56246	protein_coding	darkviolet	0.703333	No
ENSG00000185149	NPY2R	3.05433	-0.526759	4.38e-05	0.00851722	1.46318	protein_coding	grey	0.57	No
ENSG00000163659	TIPARP	184.287	0.576584	4.4e-05	0.00851722	1.46389	protein_coding	cyan	0.721667	Yes
ENSG00000135094	SDS	271.506	0.592323	5.23e-05	0.0089993	1.63428	protein_coding	firebrick3	0.665	No
ENSG00000144857	BOC	110.52	0.569164	3.34e-05	0.00903036	1.03026	protein_coding	firebrick3	0.711667	No
ENSG00000169991	IFFO2	228.106	0.528897	5.33e-05	0.00903036	1.63428	protein_coding	firebrick3	0.728333	No
ENSG00000117525	F3	346.237	0.582766	0.000143412	0.00916654	4.30041	protein_coding	firebrick3	0.681667	Yes
ENSG00000202198	RN7SK	758.511	0.386279	0.000102415	0.00931305	3	misc_RNA	coral2	0.773333	Yes
ENSG00000047457	CP	111.331	0.595029	8.61e-05	0.00933991	2.40739	protein_coding	brown	0.668333	No
ENSG00000137331	IER3	37.0918	0.570568	5.03e-05	0.00933991	1.44989	protein_coding	firebrick3	0.731667	No
ENSG00000105639	JAK3	71.1044	0.532848	8.35e-05	0.00933991	2.3451	protein_coding	honeydew1	0.755	No
ENSG00000196169	KIF19	95.445	0.607403	4.71e-05	0.00933991	1.33768	protein_coding	firebrick3	0.716667	No
ENSG00000188313	PLSCR1	86.5813	0.544978	9.27e-05	0.00933991	2.61533	protein_coding	brown	0.715	No
ENSG00000223764	RP11-54O7.3	7.90519	0.602966	5.07e-05	0.00933991	1.43787	lincRNA	grey	0.795	No
ENSG00000176046	NUPR1	346.949	0.524544	6.16e-05	0.00976145	1.63428	protein_coding	firebrick3	0.743333	Yes
ENSG00000157110	RBPMS	82.7208	0.487695	7.5e-05	0.00981206	1.96691	protein_coding	firebrick3	0.736667	No
ENSG00000280054	RP1-197B17.7	4.10341	0.610866	3.35e-05	0.0101635	0.840987	TEC	firebrick3	0.746667	No
ENSG00000087266	SH3BP2	490.765	0.441689	0.000119847	0.0103262	2.94162	protein_coding	firebrick3	0.76	No
ENSG00000025708	TYMP	36.0174	0.621771	5.15e-05	0.0103262	1.25705	protein_coding	honeydew1	0.678333	No
ENSG00000103710	RASL12	442.714	0.528553	0.000130755	0.0104051	3.12293	protein_coding	firebrick3	0.736667	Yes
ENSG00000168394	TAP1	181.043	0.530255	5.91e-05	0.0104051	1.4171	protein_coding	firebrick3	0.738333	Yes
ENSG00000120738	EGR1	110.376	0.599402	8.61e-05	0.0105253	2.01873	protein_coding	firebrick3	0.701667	Yes
ENSG00000130589	HELZ2	42.2436	0.556037	6.8e-05	0.0105327	1.56246	protein_coding	darkviolet	0.725	No
ENSG00000125538	IL1B	31.0351	0.538713	6.73e-05	0.0105327	1.56246	protein_coding	honeydew1	0.581667	No
ENSG00000225630	MTND2P28	291.258	0.61721	4.38e-05	0.0105327	1.00978	unprocessed_pseudogene	coral2	0.635	No
ENSG00000133392	MYH11	105.515	0.453886	0.000106316	0.0105926	2.40739	protein_coding	grey	0.8	No
ENSG00000011422	PLAUR	22.6696	0.617807	5.46e-05	0.0105926	1.23096	protein_coding	firebrick3	0.703333	No
ENSG00000137094	DNAJB5	165.29	0.488897	7.02e-05	0.011463	1.44393	protein_coding	firebrick3	0.726667	No
ENSG00000096060	FKBP5	325.732	0.604827	7.95e-05	0.011463	1.63428	protein_coding	firebrick3	0.705	No
ENSG00000166341	DCHS1	199.057	0.44956	8.29e-05	0.0118417	1.63428	protein_coding	darkviolet	0.793333	No
ENSG00000137265	IRF4	1.85682	0.586112	7.17e-05	0.0118417	1.40886	protein_coding	grey	0.778333	No
ENSG00000198805	PNP	102.541	0.529724	7.09e-05	0.0121014	1.33768	protein_coding	firebrick3	0.726667	No
ENSG00000149257	SERPINH1	133.509	0.544443	7.49e-05	0.0121014	1.4171	protein_coding	firebrick3	0.713333	No
ENSG00000105825	TFPI2	3.92905	0.612892	4.16e-05	0.0121014	0.789874	protein_coding	firebrick3	0.803333	No
ENSG00000174576	NPAS4	9.62427	0.543463	8.36e-05	0.0121346	1.56246	protein_coding	grey	0.658333	No
ENSG00000196954	CASP4	23.8896	0.603698	7.23e-05	0.0122685	1.31194	protein_coding	brown	0.69	No
ENSG00000131759	RARA	68.4895	0.49361	0.000132362	0.0122685	2.40739	protein_coding	firebrick3	0.731667	No
ENSG00000273259	SERPINA3	12.2521	0.572155	8.57e-05	0.0122685	1.56246	protein_coding	cyan	0.718333	Yes
ENSG00000182541	LIMK2	539.413	0.377347	0.000166848	0.0123044	3	protein_coding	firebrick3	0.763333	No
ENSG00000129450	SIGLEC9	17.6856	0.604394	7.43e-05	0.0124619	1.31105	protein_coding	honeydew1	0.655	No
ENSG00000249087	ZNF436-AS1	33.7172	0.437695	7.5e-05	0.0124904	1.31194	antisense	coral3	0.775	No
ENSG00000136244	IL6	8.11877	0.531087	3.64e-05	0.0126509	0.625895	protein_coding	firebrick3	0.755	No
ENSG00000075420	FNDC3B	74.5916	0.3724	0.000141788	0.01272	2.40739	protein_coding	brown	0.791667	No
ENSG00000165233	C9orf89	118.963	0.396761	6.41e-05	0.0132043	1.03026	protein_coding	firebrick3	0.786667	No
ENSG00000205364	MT1M	269.623	0.596606	9.7e-05	0.0132043	1.57362	protein_coding	firebrick3	0.685	No
ENSG00000139832	RAB20	30.2434	0.607214	7.66e-05	0.0132043	1.23096	protein_coding	firebrick3	0.673333	No
ENSG00000280143	AP000892.6	8.53253	0.599068	9.62e-05	0.0133337	1.52236	TEC	firebrick3	0.71	No
ENSG00000164949	GEM	37.235	0.574186	9.95e-05	0.0133573	1.56246	protein_coding	firebrick3	0.758333	No
ENSG00000187951	ARHGAP11B	60.0649	0.562794	0.000153936	0.0136877	2.3451	protein_coding	brown	0.635	No
ENSG00000103313	MEFV	1.70766	0.648984	1e-05	0.0137795	0.150927	protein_coding	firebrick3	0.84	No
ENSG00000109906	ZBTB16	140.522	0.485994	0.000134933	0.0137795	2.01873	protein_coding	firebrick3	0.743333	No
ENSG00000125148	MT2A	1094.73	0.503902	0.000434477	0.0138911	6.41152	protein_coding	firebrick3	0.655	No
ENSG00000166592	RRAD	45.2599	0.593111	0.000112313	0.0146522	1.56246	protein_coding	firebrick3	0.675	No
ENSG00000126705	AHDC1	210.377	0.391251	0.000151709	0.0151516	2.01873	protein_coding	darkviolet	0.773333	No
ENSG00000100336	APOL4	26.2592	0.559455	0.000117531	0.0151516	1.56246	protein_coding	firebrick3	0.688333	No
ENSG00000178726	THBD	35.9635	0.589537	9.61e-05	0.0151516	1.25705	protein_coding	firebrick3	0.706667	No
ENSG00000140332	TLE3	190.278	0.38035	0.000107972	0.0151516	1.4171	protein_coding	firebrick3	0.788333	No
ENSG00000100906	NFKBIA	254.901	0.476385	0.000130019	0.0151516	1.71332	protein_coding	firebrick3	0.725	Yes
ENSG00000132510	KDM6B	82.7832	0.480165	0.000164535	0.0160718	2.01873	protein_coding	darkviolet	0.738333	No
ENSG00000171051	FPR1	74.5551	0.542214	0.000198139	0.0165707	2.3451	protein_coding	honeydew1	0.573333	No
ENSG00000168884	TNIP2	77.423	0.423735	0.000177192	0.0171221	2.01873	protein_coding	firebrick3	0.748333	No
ENSG00000248508	SRP14-AS1	72.3339	0.403557	0.000178796	0.0171847	2.01873	lincRNA	darkolivegreen2	0.783333	No
ENSG00000175793	SFN	3.91845	0.526399	7.56e-05	0.0173402	0.840987	protein_coding	coral2	0.716667	No
ENSG00000198959	TGM2	423.538	0.511914	0.000157547	0.0185065	1.63428	protein_coding	firebrick3	0.691667	No
ENSG00000162645	GBP2	61.155	0.570617	0.000195827	0.0185245	2.01873	protein_coding	brown	0.713333	Yes
ENSG00000102265	TIMP1	116.381	0.512627	0.000100861	0.0185972	1.03026	protein_coding	firebrick3	0.74	Yes
ENSG00000173546	CSPG4	257.707	0.420155	0.000140454	0.0187299	1.4171	protein_coding	darkviolet	0.751667	No
ENSG00000000938	FGR	52.1561	0.463021	0.000157419	0.0187549	1.56246	protein_coding	firebrick3	0.748333	No
ENSG00000100985	MMP9	2.17717	0.48288	0.000142273	0.0187549	1.40886	protein_coding	honeydew1	0.72	No
ENSG00000168994	PXDC1	124.265	0.476467	0.000103514	0.0187549	1.03026	protein_coding	firebrick3	0.725	No
ENSG00000166444	ST5	352.287	0.434464	0.000204862	0.0187549	2.02206	protein_coding	firebrick3	0.706667	No
ENSG00000267519	CTD-3252C9.4	10.9302	0.582783	0.000135218	0.0188997	1.31105	lincRNA	firebrick3	0.72	No
ENSG00000119630	PGF	61.6808	0.56366	0.000241619	0.0188997	2.3451	protein_coding	firebrick3	0.683333	No
ENSG00000120889	TNFRSF10B	63.2469	0.468041	0.000248387	0.0193116	2.3451	protein_coding	firebrick3	0.708333	No
ENSG00000247095	MIR210HG	23.3203	0.58222	0.000144791	0.0197259	1.31194	lincRNA	firebrick3	0.728333	No
ENSG00000100968	NFATC4	98.01	0.447668	0.000222767	0.0197259	2.01873	protein_coding	firebrick3	0.746667	No
ENSG00000107551	RASSF4	722.982	0.32649	0.000349186	0.0197259	3.1661	protein_coding	firebrick3	0.778333	No
ENSG00000223774	RP11-307B6.3	23.107	0.500267	0.000143402	0.0197259	1.31194	antisense	coral2	0.748333	No
ENSG00000173548	SNX33	182.18	0.439232	0.000225014	0.0198246	2.01873	protein_coding	firebrick3	0.735	No
ENSG00000164236	ANKRD33B	19.039	0.537401	0.000140859	0.0199785	1.23096	protein_coding	brown	0.746667	No
ENSG00000113083	LOX	10.4076	0.563038	0.000156652	0.0199785	1.38575	protein_coding	firebrick3	0.633333	No
ENSG00000141314	RHBDL3	165.044	0.396549	0.000164824	0.0199785	1.44393	protein_coding	coral2	0.775	No
ENSG00000100599	RIN3	82.9143	0.430989	0.000226611	0.0199785	1.96691	protein_coding	firebrick3	0.763333	No
ENSG00000276649	RP5-858L17.1	42.1735	0.463652	0.000144289	0.0199785	1.25705	antisense	firebrick3	0.755	No
ENSG00000197905	TEAD4	11.4327	0.578195	0.000160237	0.0199785	1.38575	protein_coding	firebrick3	0.673333	No
ENSG00000136830	FAM129B	496.06	0.449608	0.00036006	0.0207444	2.97936	protein_coding	firebrick3	0.705	Yes
ENSG00000183696	UPP1	143.584	0.387163	0.000178152	0.0207444	1.46389	protein_coding	firebrick3	0.763333	Yes
ENSG00000160593	AMICA1	5.13433	0.572902	0.000185394	0.0207444	1.52236	protein_coding	brown	0.74	No
ENSG00000105281	SLC1A5	59.9917	0.559704	0.000242964	0.0209433	1.96691	protein_coding	honeydew1	0.63	No
ENSG00000054277	OPN3	68.1901	-0.377999	0.000300152	0.0215995	2.3451	protein_coding	darkslateblue	0.778333	No
ENSG00000020577	SAMD4A	751.956	0.391944	0.00040326	0.0216906	3.12293	protein_coding	cyan	0.711667	No
ENSG00000168309	FAM107A	5032.89	0.445159	0.000848896	0.021836	6.41152	protein_coding	cyan	0.688333	No
ENSG00000119138	KLF9	358.661	0.460947	0.000563117	0.021836	4.30041	protein_coding	brown	0.71	No
ENSG00000076067	RBMS2	164.211	0.369232	0.0002659	0.021836	2.01873	protein_coding	firebrick3	0.768333	No
ENSG00000167553	TUBA1C	86.1396	0.500536	0.000345708	0.021836	2.61533	protein_coding	firebrick3	0.72	No
ENSG00000266964	FXYD1	7.04349	0.535706	0.000198526	0.0226677	1.43787	protein_coding	coral2	0.771667	No
ENSG00000135063	FAM189A2	219.667	0.4966	0.000197739	0.0226882	1.4171	protein_coding	firebrick3	0.725	No
ENSG00000164849	GPR146	79.0427	0.458778	0.000275371	0.0226882	1.96691	protein_coding	firebrick3	0.693333	No
ENSG00000165458	INPPL1	516.4	0.338215	0.000443476	0.0226882	3.1661	protein_coding	coral3	0.721667	No
ENSG00000204055	RP11-247A12.2	5.84035	0.567049	0.000208569	0.0228224	1.4737	antisense	grey	0.773333	No
ENSG00000247081	BAALC-AS1	24.6051	0.564572	0.000183448	0.0229035	1.2807	antisense	cyan	0.675	No
ENSG00000142694	EVA1B	10.543	0.521558	0.000198567	0.0229035	1.38575	protein_coding	coral2	0.77	No
ENSG00000160691	SHC1	186.615	0.444275	0.000207989	0.0229226	1.44393	protein_coding	firebrick3	0.74	No
ENSG00000162889	MAPKAPK2	441.092	0.384961	0.000431867	0.0229665	2.97936	protein_coding	firebrick3	0.728333	No
ENSG00000143384	MCL1	736.736	0.379848	0.000443172	0.0234443	2.97936	protein_coding	cyan	0.756667	Yes
ENSG00000127507	ADGRE2	22.2911	0.57127	0.000196668	0.0234443	1.31194	protein_coding	darkgrey	0.655	No
ENSG00000177989	ODF3B	6.87385	0.565273	0.000233642	0.0234443	1.56246	protein_coding	grey	0.728333	No
ENSG00000250899	RP11-253E3.3	5.4315	0.563891	0.000231809	0.0237116	1.52236	lincRNA	firebrick3	0.731667	No
ENSG00000129219	PLD2	200.612	0.412837	0.000263595	0.0238554	1.71332	protein_coding	coral3	0.748333	No
ENSG00000178209	PLEC	1359.15	0.341225	0.00051706	0.0239779	3.32939	protein_coding	coral3	0.753333	No
ENSG00000115602	IL1RL1	43.5041	0.423278	0.000244851	0.0240926	1.56246	protein_coding	firebrick3	0.73	No
ENSG00000085265	FCN1	2.90226	0.52069	0.000224536	0.0242964	1.40886	protein_coding	coral2	0.711667	No
ENSG00000197019	SERTAD1	48.4663	0.533066	0.000200247	0.0242964	1.25705	protein_coding	firebrick3	0.691667	No
ENSG00000176907	C8orf4	36.3507	0.562201	0.000251182	0.0244053	1.56246	protein_coding	brown	0.7	No
ENSG00000153902	LGI4	386.311	0.366135	0.000698571	0.024558	4.30041	protein_coding	firebrick3	0.711667	No
ENSG00000170379	TCAF2	16.8609	0.548218	0.000288493	0.0246918	1.75901	protein_coding	firebrick3	0.708333	No
ENSG00000078401	EDN1	48.5005	0.568441	0.000213363	0.0254482	1.25705	protein_coding	firebrick3	0.686667	No
ENSG00000176014	TUBB6	81.2952	0.52527	0.000400427	0.0254952	2.3451	protein_coding	firebrick3	0.651667	No
ENSG00000146112	PPP1R18	170.995	0.47664	0.000243582	0.0255599	1.4171	protein_coding	firebrick3	0.725	No
ENSG00000140564	FURIN	289.965	0.364424	0.000759191	0.0261444	4.30041	protein_coding	firebrick3	0.731667	No
ENSG00000213719	CLIC1	175.813	0.484214	0.000365481	0.0265946	2.01873	protein_coding	firebrick3	0.703333	Yes
ENSG00000186185	KIF18B	6.84356	0.541773	0.000275015	0.0265946	1.52236	protein_coding	grey	0.753333	No
ENSG00000100276	RASL10A	40.7594	0.476272	0.00022919	0.0266744	1.25705	protein_coding	firebrick3	0.761667	Yes
ENSG00000152518	ZFP36L2	383.954	0.499977	0.000188369	0.0271823	1.00978	protein_coding	firebrick3	0.69	No
ENSG00000100342	APOL1	61.0281	0.490129	0.000465527	0.0280176	2.40739	protein_coding	firebrick3	0.685	No
ENSG00000119508	NR4A3	18.3244	0.55305	0.000302839	0.0280176	1.56246	protein_coding	grey	0.633333	No
ENSG00000138587	MNS1	8.11941	0.554347	0.000302229	0.0285838	1.52236	protein_coding	brown	0.815	No
ENSG00000117650	NEK2	3.31591	-0.385345	0.000291749	0.0285953	1.46318	protein_coding	grey	0.618333	No
ENSG00000161509	GRIN2C	222.651	0.435444	0.000350382	0.0292128	1.71332	protein_coding	firebrick3	0.73	No
ENSG00000101276	SLC52A3	26.634	0.473967	0.000270396	0.0293258	1.31194	protein_coding	firebrick3	0.746667	No
ENSG00000156030	ELMSAN1	197.286	0.432472	0.000293376	0.0293419	1.4171	protein_coding	firebrick3	0.731667	No
ENSG00000124256	ZBP1	3.86993	0.554649	0.000305101	0.0294386	1.46318	protein_coding	firebrick3	0.798333	No
ENSG00000178878	APOLD1	377.54	0.525703	0.00043364	0.0301591	2.02206	protein_coding	brown	0.686667	Yes
ENSG00000163221	S100A12	2.32962	0.477434	0.000128178	0.0301932	0.594714	protein_coding	firebrick3	0.721667	No
ENSG00000104635	SLC39A14	318.773	0.538873	0.000355062	0.0302387	1.63428	protein_coding	firebrick3	0.62	No
ENSG00000115652	UXS1	169.729	-0.232717	0.000306606	0.0302387	1.40955	protein_coding	darkslateblue	0.835	No
ENSG00000139083	ETV6	59.6102	0.455351	0.00053526	0.0314946	2.3451	protein_coding	firebrick3	0.7	No
ENSG00000110328	GALNT18	75.2811	0.414985	0.000551675	0.0314946	2.40739	protein_coding	firebrick3	0.715	No
ENSG00000133030	MPRIP	2304.71	0.204876	0.000821251	0.0314946	3.58611	protein_coding	firebrick3	0.786667	No
ENSG00000135604	STX11	5.11395	0.547566	0.00036259	0.0317733	1.56246	protein_coding	firebrick3	0.728333	No
ENSG00000144649	FAM198A	64.5812	0.46649	0.000472051	0.0318918	2.01873	protein_coding	firebrick3	0.716667	No
ENSG00000138131	LOXL4	11.9768	0.532921	0.000369263	0.0318918	1.56246	protein_coding	firebrick3	0.731667	No
ENSG00000210127	MT-TA	40.8553	0.464116	0.000369436	0.0318918	1.56246	Mt_tRNA	coral2	0.745	No
ENSG00000210195	MT-TT	121.747	0.514366	0.000314691	0.0318918	1.33768	Mt_tRNA	coral2	0.703333	No
ENSG00000150048	CLEC1A	9.47383	0.529223	0.000364842	0.0320864	1.52236	protein_coding	brown	0.73	No
ENSG00000118855	MFSD1	235.706	-0.242057	0.000482461	0.0320864	2.01873	protein_coding	brown	0.778333	No
ENSG00000133874	RNF122	16.049	0.549632	0.000343791	0.0330937	1.38575	protein_coding	firebrick3	0.621667	No
ENSG00000162496	DHRS3	172.14	0.422188	0.000504165	0.0331922	2.01873	protein_coding	firebrick3	0.728333	Yes
ENSG00000081041	CXCL2	6.64799	0.566295	0.00016016	0.0338848	0.625895	protein_coding	firebrick3	0.69	No
ENSG00000185033	SEMA4B	233.874	0.429484	0.00036605	0.0340809	1.4171	protein_coding	firebrick3	0.723333	No
ENSG00000187957	DNER	3215.74	-0.250224	0.000792074	0.0347087	3	protein_coding	firebrick4	0.793333	No
ENSG00000237989	AP001046.5	4.34594	0.533909	0.000223367	0.0347899	0.840987	lincRNA	firebrick3	0.615	No
ENSG00000169891	REPS2	926.428	-0.290813	0.00172981	0.0352125	6.41152	protein_coding	darkslateblue	0.751667	No
ENSG00000115641	FHL2	9.61345	0.495038	0.000431678	0.0359293	1.56246	protein_coding	firebrick3	0.763333	No
ENSG00000069974	RAB27A	32.9139	0.411255	0.000348573	0.0359325	1.25705	protein_coding	brown	0.773333	No
ENSG00000165617	DACT1	34.1128	0.518708	0.000379533	0.0373538	1.31194	protein_coding	cyan	0.703333	No
ENSG00000186352	ANKRD37	48.0887	0.440194	0.000369123	0.0385815	1.23096	protein_coding	grey	0.733333	No
ENSG00000003096	KLHL13	335.549	-0.411451	0.00131447	0.0391883	4.30041	protein_coding	darkslateblue	0.74	No
ENSG00000259330	INAFM2	68.9181	0.335959	0.000739496	0.0392441	2.40739	antisense	firebrick3	0.72	No
ENSG00000130829	DUSP9	12.046	0.516822	0.000413716	0.0401737	1.31105	protein_coding	coral2	0.693333	No
ENSG00000162458	FBLIM1	10.3892	0.510423	0.000416858	0.0403373	1.31105	protein_coding	firebrick3	0.796667	No
ENSG00000182704	TSKU	19.6222	0.516916	0.000413541	0.0408217	1.2807	protein_coding	firebrick3	0.76	No
ENSG00000133639	BTG1	144.375	0.307205	0.000654919	0.0408716	2.01873	protein_coding	firebrick3	0.765	Yes
ENSG00000007384	RHBDF1	55.0996	0.465308	0.000511014	0.0408736	1.56246	protein_coding	darkviolet	0.678333	Yes
ENSG00000070495	JMJD6	177.365	0.345716	0.000661774	0.0408736	2.01873	protein_coding	firebrick3	0.761667	No
ENSG00000135114	OASL	13.5906	0.526409	0.000573381	0.0408736	1.75901	protein_coding	coral2	0.701667	No
ENSG00000173846	PLK3	65.9643	0.451079	0.000868161	0.0412472	2.61533	protein_coding	firebrick3	0.685	No
ENSG00000184925	LCN12	32.6727	0.482722	0.000444818	0.0419861	1.31194	protein_coding	firebrick3	0.721667	No
ENSG00000257337	RP11-983P16.4	191.23	0.339044	0.0004851	0.0424724	1.40955	antisense	cyan	0.743333	No
ENSG00000010030	ETV7	3.62036	0.552399	0.000290686	0.0425124	0.840987	protein_coding	firebrick3	0.751667	No
ENSG00000164867	NOS3	54.0131	0.438049	0.000505282	0.042654	1.44989	protein_coding	firebrick3	0.701667	No
ENSG00000140464	PML	159.555	0.371999	0.000511118	0.042654	1.46389	protein_coding	firebrick3	0.743333	No
ENSG00000148841	ITPRIP	68.6347	0.478748	0.00084574	0.0427738	2.40739	protein_coding	firebrick3	0.688333	No
ENSG00000186918	ZNF395	145.636	0.415024	0.000713726	0.0429029	2.01873	protein_coding	firebrick3	0.715	No
ENSG00000139318	DUSP6	69.1993	0.390667	0.000713785	0.0437656	1.96691	protein_coding	brown	0.726667	No
ENSG00000168734	PKIG	250.301	0.390645	0.000593367	0.0437656	1.63428	protein_coding	coral2	0.715	No
ENSG00000177426	TGIF1	37.3274	0.419952	0.000460163	0.044912	1.23096	protein_coding	cyan	0.75	No
ENSG00000205517	RGL3	19.3788	0.51348	0.000482202	0.0449377	1.2807	protein_coding	darkgrey	0.73	No
ENSG00000113739	STC2	32.142	0.510445	0.000481316	0.0449377	1.2807	protein_coding	firebrick3	0.698333	No
ENSG00000125945	ZNF436	137.931	0.435209	0.000767835	0.0452474	2.01873	protein_coding	cyan	0.676667	No
ENSG00000168209	DDIT4	556.531	0.466549	0.00124222	0.0470111	3.12293	protein_coding	firebrick3	0.661667	Yes
ENSG00000133048	CHI3L1	891.677	0.479221	0.001465	0.0470111	3.68544	protein_coding	firebrick3	0.643333	No
ENSG00000171365	CLCN5	143.399	-0.321334	0.000569532	0.0474442	1.40955	protein_coding	darkslateblue	0.78	No
ENSG00000137462	TLR2	36.4123	0.530768	0.000507901	0.0474442	1.25705	protein_coding	honeydew1	0.621667	No
ENSG00000158710	TAGLN2	510.979	0.390991	0.0012133	0.0476636	2.97936	protein_coding	firebrick3	0.671667	No
ENSG00000173442	EHBP1L1	96.1355	0.443392	0.000484299	0.0480979	1.17471	protein_coding	firebrick3	0.711667	No
ENSG00000248923	MTND5P11	6.78597	0.507577	0.000641899	0.0488774	1.52236	processed_pseudogene	grey	0.668333	No
ENSG00000184307	ZDHHC23	32.2863	-0.438882	0.000539507	0.0488774	1.2807	protein_coding	firebrick4	0.74	No
ENSG00000125827	TMX4	1070.41	-0.256423	0.00272985	0.0491984	6.41152	protein_coding	darkslateblue	0.748333	No
ENSG00000115461	IGFBP5	499.76	0.448752	0.00125955	0.0493199	2.94162	protein_coding	cyan	0.691667	Yes
ENSG00000173805	HAP1	142.284	0.407731	0.000626786	0.050785	1.4171	protein_coding	lightpink4	0.766667	No
ENSG00000185885	IFITM1	45.3142	0.452909	0.000645603	0.0508233	1.44989	protein_coding	coral2	0.728333	No
ENSG00000205060	SLC35B4	302.579	-0.226474	0.000631228	0.0508233	1.4171	protein_coding	darkslateblue	0.756667	No
ENSG00000143845	ETNK2	107.041	0.426939	0.0010828	0.0509901	2.40739	protein_coding	coral2	0.696667	No
ENSG00000077150	NFKB2	48.3053	0.446635	0.000651222	0.0509901	1.44989	protein_coding	firebrick3	0.698333	No
ENSG00000179134	SAMD4B	949.148	0.306237	0.00289234	0.0509901	6.41152	protein_coding	firebrick3	0.69	No
ENSG00000257923	CUX1	528.703	0.196633	0.00142755	0.0513607	3.12293	protein_coding	coral2	0.745	No
ENSG00000112658	SRF	162.051	0.351844	0.000923012	0.0513607	2.01873	protein_coding	firebrick3	0.721667	No
ENSG00000004864	SLC25A13	191.353	-0.281299	0.000651735	0.0515026	1.4171	protein_coding	darkslateblue	0.775	No
ENSG00000116962	NID1	58.8999	0.410058	0.00108446	0.0516266	2.3451	protein_coding	darkviolet	0.7	No
ENSG00000129250	KIF1C	3967.84	0.341205	0.0017184	0.0518945	3.68544	protein_coding	coral2	0.696667	No
ENSG00000187193	MT1X	77.8495	0.505897	0.000962784	0.0529185	2.01873	protein_coding	firebrick3	0.665	No
ENSG00000123685	BATF3	13.1537	0.515315	0.000759415	0.0537648	1.56246	protein_coding	honeydew1	0.64	No
ENSG00000034152	MAP2K3	111.042	0.41171	0.000657835	0.0542341	1.33768	protein_coding	firebrick3	0.73	No
ENSG00000274104	CTD-2553L13.10	8.49825	0.483909	0.000731952	0.0542798	1.4737	lincRNA	lightpink4	0.761667	No
ENSG00000171236	LRG1	4.48512	0.463229	0.000391609	0.0542798	0.789874	protein_coding	honeydew1	0.663333	No
ENSG00000166428	PLD4	88.1575	-0.479398	0.00129604	0.0542798	2.61533	protein_coding	thistle	0.746667	No
ENSG00000275023	MLLT6	1041.88	0.262747	0.0016731	0.0547539	3.32939	protein_coding	coral2	0.743333	No
ENSG00000141639	MAPK4	737.432	0.443722	0.00148963	0.0550109	2.94162	protein_coding	cyan	0.681667	No
ENSG00000107957	SH3PXD2A	1384.24	0.255578	0.00174281	0.056526	3.32939	protein_coding	coral2	0.728333	No
ENSG00000149115	TNKS1BP1	283.724	0.332289	0.000740097	0.056526	1.4171	protein_coding	darkviolet	0.725	No
ENSG00000187823	ZCCHC16	4.97915	-0.534083	0.000442898	0.0567006	0.840987	protein_coding	firebrick4	0.765	No
ENSG00000126246	IGFLR1	3.00941	0.514547	0.000753692	0.056717	1.41641	protein_coding	firebrick3	0.763333	No
ENSG00000061337	LZTS1	46.4341	0.39755	0.000670064	0.056717	1.25705	protein_coding	magenta4	0.728333	No
ENSG00000149131	SERPING1	163.305	0.431321	0.00107216	0.056717	2.01873	protein_coding	firebrick3	0.716667	No
ENSG00000141526	SLC16A3	85.5174	0.476471	0.00124092	0.056717	2.3451	protein_coding	firebrick3	0.665	No
ENSG00000088812	ATRN	669.479	-0.20677	0.00170158	0.0569913	3.1661	protein_coding	firebrick4	0.745	Yes
ENSG00000092607	TBX15	3.34794	0.516279	0.000763114	0.0569913	1.41641	protein_coding	firebrick3	0.745	No
ENSG00000173281	PPP1R3B	48.7687	0.465367	0.00085669	0.0576631	1.56246	protein_coding	firebrick3	0.71	No
ENSG00000078804	TP53INP2	6362.33	0.333323	0.00182283	0.0576631	3.32939	protein_coding	coral2	0.698333	No
ENSG00000198689	SLC9A6	905.957	-0.255711	0.00203803	0.0579895	3.68544	protein_coding	darkslateblue	0.751667	No
ENSG00000173926	MARCH3	60.569	0.456585	0.00109622	0.0582756	1.96691	protein_coding	cyan	0.696667	No
ENSG00000161958	FGF11	32.4884	0.456042	0.000876191	0.0584672	1.56246	protein_coding	firebrick3	0.706667	No
ENSG00000232093	RP11-307C12.11	2.86869	0.514123	0.000825543	0.058657	1.46318	antisense	firebrick3	0.83	No
ENSG00000177133	LINC00982	53.831	0.444496	0.00089056	0.0590865	1.56246	antisense	coral3	0.7	No
ENSG00000141905	NFIC	483.119	0.282705	0.00172292	0.0593663	3	protein_coding	darkmagenta	0.726667	No
ENSG00000263429	LINC00675	4.86852	0.534319	0.000486052	0.0595161	0.840987	lincRNA	firebrick3	0.71	No
ENSG00000156011	PSD3	1568.63	-0.280023	0.00207649	0.0595161	3.58611	protein_coding	darkslateblue	0.726667	No
ENSG00000140463	BBS4	188.183	-0.260493	0.000821609	0.0595854	1.40955	protein_coding	firebrick4	0.765	No
ENSG00000260296	RP11-395I6.3	2.607	0.496058	0.000853026	0.0595854	1.46318	sense_overlapping	brown	0.743333	No
ENSG00000129657	SEC14L1	834.638	0.318794	0.00212807	0.0604807	3.58611	protein_coding	firebrick3	0.696667	No
ENSG00000007908	SELE	11.6361	0.38679	0.00105102	0.0607262	1.75901	protein_coding	brown	0.616667	No
ENSG00000102802	MEDAG	2.23114	0.436491	0.000888583	0.0613775	1.46318	protein_coding	firebrick3	0.7	No
ENSG00000185262	UBALD2	135.362	0.426448	0.00122467	0.0613775	2.01873	protein_coding	firebrick3	0.678333	No
ENSG00000110876	SELPLG	165.943	-0.464547	0.00123099	0.0614578	2.01873	protein_coding	thistle	0.731667	No
ENSG00000134954	ETS1	136.239	0.404824	0.000911521	0.0621624	1.46389	protein_coding	brown	0.685	No
ENSG00000163884	KLF15	176.778	0.415947	0.000893976	0.0621624	1.44393	protein_coding	firebrick3	0.703333	No
ENSG00000267107	PCAT19	16.993	0.460458	0.00109697	0.0621624	1.75901	lincRNA	cyan	0.686667	No
ENSG00000274211	SOCS7	304.085	0.210589	0.000627473	0.0621624	1.00978	protein_coding	firebrick3	0.771667	No
ENSG00000188269	OR7A5	8.34732	0.503547	0.000958714	0.0626011	1.52236	protein_coding	brown	0.691667	No
ENSG00000033327	GAB2	1623.89	0.259156	0.00189467	0.0626087	3	protein_coding	coral2	0.716667	No
ENSG00000116717	GADD45A	119.77	0.506625	0.000654327	0.0627895	1.03026	protein_coding	firebrick3	0.65	No
ENSG00000204622	HLA-J	2.03399	0.46296	0.000900426	0.0630136	1.40886	transcribed_unprocessed_pseudogene	firebrick3	0.735	No
ENSG00000144560	VGLL4	279.467	0.252569	0.00110466	0.0630879	1.71332	protein_coding	firebrick3	0.753333	Yes
ENSG00000172724	CCL19	6.29207	0.542425	0.000401952	0.0630879	0.625895	protein_coding	darkviolet	0.751667	No
ENSG00000138685	FGF2	251.417	0.467246	0.00101512	0.0630879	1.57362	protein_coding	cyan	0.7	No
ENSG00000225465	RFPL1S	299.616	-0.320565	0.00131137	0.0632544	2.02206	antisense	firebrick4	0.748333	No
ENSG00000143545	RAB13	147.774	0.418587	0.000930243	0.0638544	1.4171	protein_coding	cyan	0.72	No
ENSG00000262902	RP11-750B16.1	11.8394	0.375602	0.000920051	0.064411	1.38575	processed_pseudogene	grey	0.57	No
ENSG00000139174	PRICKLE1	92.8082	-0.356921	0.000900049	0.0647108	1.33768	protein_coding	firebrick4	0.766667	Yes
ENSG00000174837	ADGRE1	3.29903	0.443112	0.000952827	0.0647108	1.41641	protein_coding	honeydew1	0.721667	No
ENSG00000130940	CASZ1	7.90974	0.498324	0.00105503	0.0647108	1.56246	protein_coding	firebrick3	0.688333	No
ENSG00000211896	IGHG1	26.6431	0.361143	0.000846927	0.0647108	1.25705	IG_C_gene	grey	0.605	No
ENSG00000132613	MTSS1L	4320.46	0.315318	0.00225049	0.0647108	3.32939	protein_coding	coral2	0.691667	No
ENSG00000130066	SAT1	565.306	0.353444	0.00205898	0.064906	2.97936	protein_coding	brown	0.733333	Yes
ENSG00000095261	PSMD5	162.84	-0.257266	0.00101209	0.064906	1.46389	protein_coding	darkslateblue	0.77	No
ENSG00000201098	RNY1	9.33783	0.501097	0.00101344	0.064906	1.4737	misc_RNA	cyan	0.736667	No
ENSG00000260193	RP11-83N9.5	2.09449	0.530083	0.000412744	0.064906	0.594714	lincRNA	coral2	0.778333	No
ENSG00000152464	RPP38	34.1273	-0.286905	0.00106519	0.064906	1.56246	protein_coding	grey	0.785	No
ENSG00000250786	SNHG18	23.2037	0.484425	0.000888917	0.064906	1.2807	lincRNA	coral2	0.75	No
ENSG00000242125	SNHG3	29.5329	0.40534	0.000907109	0.064906	1.31194	sense_intronic	firebrick3	0.703333	No
ENSG00000137642	SORL1	1920.94	-0.212809	0.00437134	0.064906	6.41152	protein_coding	thistle	0.738333	No
ENSG00000118503	TNFAIP3	26.6453	0.466389	0.000842549	0.064906	1.23096	protein_coding	cyan	0.665	No
ENSG00000150977	RILPL2	63.5144	0.317887	0.00137405	0.0649913	1.96691	protein_coding	coral2	0.733333	No
ENSG00000110344	UBE4A	651.986	-0.205357	0.00209541	0.0649913	3	protein_coding	darkslateblue	0.735	No
ENSG00000115604	IL18R1	7.27128	0.48316	0.00107137	0.0651734	1.52236	protein_coding	darkgrey	0.675	No
ENSG00000267532	MIR497HG	10.9432	0.461595	0.000975746	0.0651734	1.38575	antisense	coral2	0.745	No
ENSG00000108091	CCDC6	549.137	-0.244511	0.00224704	0.0653221	3.1661	protein_coding	plum4	0.745	Yes
ENSG00000168077	SCARA3	913.071	0.424963	0.00263716	0.0653221	3.68544	protein_coding	coral2	0.658333	Yes
ENSG00000214688	C10orf105	330.569	0.434929	0.00308916	0.0653221	4.30041	protein_coding	coral2	0.651667	No
ENSG00000113263	ITK	2.44618	0.485452	0.00104538	0.0653221	1.46318	protein_coding	brown	0.736667	No
ENSG00000132031	MATN3	96.0803	-0.398887	0.00171547	0.0653221	2.40739	protein_coding	firebrick4	0.723333	No
ENSG00000198786	MT-ND5	24386.6	0.322415	0.00264496	0.0653221	3.68544	protein_coding	tan4	0.68	No
ENSG00000169071	ROR2	5.77343	0.522271	0.000447217	0.0653221	0.625895	protein_coding	firebrick3	0.776667	No
ENSG00000163453	IGFBP7	420.814	0.318645	0.00145769	0.0653901	2.02206	protein_coding	coral2	0.696667	Yes
ENSG00000260997	RP4-647J21.1	1.84936	0.488039	0.000609968	0.065626	0.840987	sense_overlapping	firebrick3	0.763333	No
ENSG00000169508	GPR183	14.9112	-0.495204	0.00113814	0.0657452	1.56246	protein_coding	brown	0.671667	No
ENSG00000169245	CXCL10	25.4097	0.360478	0.00114214	0.0658123	1.56246	protein_coding	brown	0.541667	No
ENSG00000196353	CPNE4	24.6891	-0.400479	0.000941102	0.065832	1.2807	protein_coding	firebrick4	0.785	No
ENSG00000228109	MFI2-AS1	14.4878	0.427016	0.000961351	0.065832	1.31105	antisense	firebrick3	0.756667	No
ENSG00000263146	RP11-849I19.1	64.1816	0.338224	0.00193655	0.0661729	2.61533	lincRNA	coral2	0.681667	No
ENSG00000134463	ECHDC3	14.5549	0.495276	0.00102198	0.0676712	1.34302	protein_coding	coral2	0.725	No
ENSG00000198342	ZNF442	11.1223	0.436314	0.00105321	0.0676712	1.38575	protein_coding	brown	0.765	No
ENSG00000185499	MUC1	5.88278	0.500248	0.00112703	0.0676774	1.4737	protein_coding	brown	0.751667	No
ENSG00000156642	NPTN	1223.16	-0.300302	0.00273873	0.0676774	3.58611	protein_coding	firebrick4	0.758333	No
ENSG00000166833	NAV2	388.259	0.401203	0.00155785	0.0680131	2.02206	protein_coding	darkgrey	0.696667	Yes
ENSG00000272636	DOC2B	247.235	0.338654	0.00134227	0.0688266	1.71332	protein_coding	lightpink4	0.746667	No
ENSG00000132326	PER2	90.7735	0.39468	0.00104722	0.0688266	1.33768	protein_coding	firebrick3	0.715	No
ENSG00000267169	CTB-55O6.12	26.451	0.381396	0.00103615	0.0692173	1.31194	antisense	coral2	0.73	No
ENSG00000120057	SFRP5	54.7608	0.486827	0.00123867	0.0693107	1.56246	protein_coding	firebrick3	0.661667	No
ENSG00000143878	RHOB	2914.17	0.3347	0.00510778	0.069396	6.41152	protein_coding	firebrick3	0.65	Yes
ENSG00000105722	ERF	221.041	0.431105	0.00136649	0.069396	1.71332	protein_coding	firebrick3	0.638333	No
ENSG00000161638	ITGA5	74.9664	0.404748	0.00188802	0.0698831	2.3451	protein_coding	firebrick3	0.668333	No
ENSG00000168264	IRF2BP2	499.261	0.221585	0.00242175	0.0699031	3	protein_coding	firebrick3	0.705	No
ENSG00000253882	RP11-61L23.2	3.11906	0.467384	0.00115785	0.0706181	1.41641	transcribed_unprocessed_pseudogene	firebrick3	0.661667	No
ENSG00000184640	SEPT9	799.724	0.29055	0.00528712	0.0707327	6.41152	protein_coding	firebrick3	0.676667	Yes
ENSG00000278882	AC253572.1	2.91501	0.47135	0.00116425	0.0707327	1.41641	protein_coding	coral2	0.773333	No
ENSG00000163430	FSTL1	177.539	0.371346	0.00166454	0.0707327	2.01873	protein_coding	cyan	0.691667	No
ENSG00000205336	ADGRG1	1088.17	0.359225	0.00298277	0.0708129	3.58611	protein_coding	firebrick3	0.661667	No
ENSG00000169248	CXCL11	9.39349	0.395079	0.000519706	0.0708129	0.625895	protein_coding	brown	0.721667	No
ENSG00000162576	MXRA8	62.3643	0.382924	0.00217924	0.0708129	2.61533	protein_coding	coral2	0.678333	No
ENSG00000139874	SSTR1	292.888	-0.427973	0.000841519	0.0708129	1.00978	protein_coding	firebrick4	0.766667	No
ENSG00000186716	BCR	1086.76	0.302391	0.00279668	0.0712094	3.32939	protein_coding	firebrick3	0.7	No
ENSG00000011243	AKAP8L	303.589	0.256492	0.00170652	0.0713775	2.02206	protein_coding	firebrick3	0.721667	No
ENSG00000147872	PLIN2	82.795	0.434137	0.00199	0.071602	2.3451	protein_coding	cyan	0.68	No
ENSG00000163449	TMEM169	63.3471	-0.277064	0.0020602	0.0720426	2.40739	protein_coding	firebrick4	0.751667	No
ENSG00000143382	ADAMTSL4	14.239	0.498537	0.00115709	0.0723611	1.34302	protein_coding	firebrick3	0.635	No
ENSG00000162772	ATF3	86.5881	0.432317	0.00226056	0.0724278	2.61533	protein_coding	firebrick3	0.643333	Yes
ENSG00000168743	NPNT	489.497	-0.362126	0.00258746	0.0726046	2.97936	protein_coding	firebrick4	0.71	No
ENSG00000140511	HAPLN3	12.0937	0.498193	0.00115947	0.0737657	1.31105	protein_coding	firebrick3	0.65	No
ENSG00000154330	PGM5	52.1706	-0.440365	0.00109322	0.073906	1.23096	protein_coding	thistle	0.79	No
ENSG00000172348	RCAN2	3403.08	-0.338234	0.00299123	0.0745944	3.32939	protein_coding	darkslateblue	0.718333	No
ENSG00000145248	SLC10A4	537.448	-0.411531	0.00266774	0.0751253	2.94162	protein_coding	firebrick4	0.736667	Yes
ENSG00000166831	RBPMS2	9.88499	0.44925	0.00122851	0.075602	1.34302	protein_coding	firebrick3	0.74	No
ENSG00000166167	BTRC	628.803	-0.234115	0.00290418	0.0756397	3.1661	protein_coding	firebrick4	0.755	No
ENSG00000134686	PHC2	780.226	0.326433	0.00306604	0.0757665	3.32939	protein_coding	firebrick3	0.671667	No
ENSG00000162757	C1orf74	21.5655	-0.359622	0.00119129	0.0763576	1.2807	protein_coding	lightpink4	0.755	No
ENSG00000106236	NPTX2	61.9639	0.478272	0.00184281	0.0766942	1.96691	protein_coding	grey	0.566667	No
ENSG00000166949	SMAD3	184.76	0.331186	0.00137698	0.0766942	1.46389	protein_coding	cyan	0.723333	No
ENSG00000018408	WWTR1	226.859	0.39596	0.00133052	0.0766942	1.4171	protein_coding	cyan	0.721667	No
ENSG00000108175	ZMIZ1	735.479	0.259944	0.00303318	0.0779177	3.1661	protein_coding	darkviolet	0.71	Yes
ENSG00000186350	RXRA	574.062	0.3163	0.00303956	0.0779177	3.1661	protein_coding	firebrick3	0.685	No
ENSG00000173535	TNFRSF10C	4.47825	0.512045	0.000759921	0.0779177	0.789874	protein_coding	firebrick3	0.65	No
ENSG00000173575	CHD2	535.241	0.258801	0.00307229	0.0784141	3.1661	protein_coding	darkgrey	0.713333	No
ENSG00000008517	IL32	27.1491	0.473735	0.00125302	0.078542	1.2807	protein_coding	grey	0.7	No
ENSG00000242258	LINC00996	2.49542	-0.479523	0.000822862	0.078542	0.840987	lincRNA	thistle	0.755	No
ENSG00000133065	SLC41A1	449.939	0.28096	0.00291477	0.078542	2.97936	protein_coding	firebrick3	0.73	No
ENSG00000125304	TM9SF2	521.423	-0.207747	0.00307992	0.0789919	3.12293	protein_coding	darkslateblue	0.735	No
ENSG00000184481	FOXO4	685.026	0.304599	0.00297133	0.0791547	3	protein_coding	coral2	0.683333	No
ENSG00000170525	PFKFB3	1317.52	0.339304	0.00356772	0.0793341	3.58611	protein_coding	firebrick3	0.665	No
ENSG00000171956	FOXB1	36.6071	0.469066	0.00125775	0.0796128	1.25705	protein_coding	cyan	0.698333	No
ENSG00000224911	AC015936.3	29.1723	0.423048	0.00126407	0.0796632	1.25705	antisense	firebrick3	0.713333	No
ENSG00000116675	DNAJC6	3417.95	-0.277121	0.00359833	0.0796632	3.58611	protein_coding	darkslateblue	0.738333	No
ENSG00000139178	C1RL	54.7722	0.344944	0.00147872	0.0801265	1.44989	protein_coding	firebrick3	0.751667	No
ENSG00000171223	JUNB	279.968	0.450617	0.00166741	0.0801265	1.63428	protein_coding	firebrick3	0.635	No
ENSG00000158714	SLAMF8	9.12255	0.469551	0.000637318	0.0801265	0.625895	protein_coding	honeydew1	0.643333	No
ENSG00000167202	TBC1D2B	172.518	0.29202	0.00142911	0.0801265	1.40955	protein_coding	firebrick3	0.745	No
ENSG00000008853	RHOBTB2	601.926	0.348065	0.00307255	0.08026	3	protein_coding	lightpink4	0.668333	No
ENSG00000163431	LMOD1	72.7926	0.43806	0.00202885	0.0806585	1.96691	protein_coding	firebrick3	0.7	No
ENSG00000123684	LPGAT1	1079.53	-0.285329	0.00665219	0.0809568	6.41152	protein_coding	brown	0.71	No
ENSG00000273599	RP11-59C5.3	7.52084	0.485499	0.00158566	0.0810978	1.52236	antisense	coral2	0.698333	No
ENSG00000074047	GLI2	18.3357	0.465171	0.00140696	0.0813926	1.34302	protein_coding	firebrick3	0.69	No
ENSG00000200087	SNORA73B	7.58459	0.491613	0.000658762	0.0815989	0.625895	snoRNA	coral2	0.773333	No
ENSG00000125740	FOSB	19.0734	0.492709	0.00133248	0.0817144	1.25705	protein_coding	magenta4	0.591667	Yes
ENSG00000259605	AC074212.5	1.78589	0.461245	0.00150375	0.0817144	1.41641	processed_transcript	magenta4	0.733333	No
ENSG00000188070	C11orf95	91.2503	0.323955	0.00142498	0.0817144	1.33768	protein_coding	lightpink4	0.755	No
ENSG00000174469	CNTNAP2	1081.49	-0.29572	0.00319509	0.0817144	3	protein_coding	lightslateblue	0.755	No
ENSG00000172602	RND1	241.437	0.451023	0.00149791	0.0817144	1.4171	protein_coding	lightpink4	0.665	No
ENSG00000166484	MAPK7	67.9724	0.347788	0.00280688	0.0820848	2.61533	protein_coding	firebrick3	0.703333	No
ENSG00000072195	SPEG	242.077	0.339764	0.00184116	0.0820848	1.71332	protein_coding	darkviolet	0.746667	No
ENSG00000105835	NAMPT	294.299	0.455961	0.00153513	0.0824223	1.4171	protein_coding	brown	0.675	No
ENSG00000105559	PLEKHA4	62.6497	0.407132	0.0025478	0.0824223	2.3451	protein_coding	coral2	0.681667	No
ENSG00000134419	RPS15A	72.867	0.278533	0.00284181	0.0824223	2.61533	protein_coding	coral2	0.733333	No
ENSG00000119699	TGFB3	275.537	0.34694	0.00171229	0.0824223	1.57362	protein_coding	cyan	0.691667	No
ENSG00000197217	ENTPD4	444.045	-0.218843	0.00331489	0.08335	3	protein_coding	firebrick4	0.728333	Yes
ENSG00000101230	ISM1	35.6073	-0.371774	0.00160021	0.08335	1.44989	protein_coding	darkslateblue	0.745	No
ENSG00000122862	SRGN	182.794	0.446941	0.00161348	0.0840961	1.44393	protein_coding	brown	0.655	Yes
ENSG00000205279	CTXN3	157.361	-0.363835	0.00225994	0.0840961	2.01873	protein_coding	darkslateblue	0.738333	No
ENSG00000175899	A2M	1737.46	-0.330901	0.00416495	0.0845439	3.68544	protein_coding	thistle	0.746667	No
ENSG00000197629	MPEG1	36.077	-0.47946	0.001418	0.0845439	1.25705	protein_coding	thistle	0.773333	No
ENSG00000172936	MYD88	58.3172	0.381197	0.00166001	0.0854759	1.44989	protein_coding	antiquewhite2	0.706667	No
ENSG00000137252	HCRTR2	12.5346	-0.449752	0.00160794	0.086272	1.38575	protein_coding	darkslateblue	0.748333	No
ENSG00000056487	PHF21B	32.8071	0.401222	0.00142563	0.086272	1.23096	protein_coding	darkviolet	0.713333	No
ENSG00000126001	CEP250	392.619	0.20315	0.00118098	0.0867782	1.00978	protein_coding	coral2	0.775	No
ENSG00000275719	CTB-147N14.6	2.13907	0.467514	0.000985871	0.0868036	0.840987	antisense	coral2	0.718333	No
ENSG00000213722	DDAH2	229.192	0.351887	0.00192153	0.0868842	1.63428	protein_coding	coral2	0.681667	No
ENSG00000198604	BAZ1A	45.2478	0.406021	0.00187305	0.0876612	1.56246	protein_coding	brown	0.72	No
ENSG00000178623	GPR35	7.04566	0.480637	0.00175739	0.0876612	1.4737	protein_coding	darkviolet	0.72	No
ENSG00000170412	GPRC5C	120.082	0.405145	0.00289073	0.0876612	2.40739	protein_coding	coral2	0.655	No
ENSG00000274012	Metazoa_SRP	12.2641	0.453743	0.00164796	0.0876612	1.38575	misc_RNA	grey	0.728333	No
ENSG00000106100	NOD1	39.254	0.414435	0.00173547	0.0876612	1.44989	protein_coding	brown	0.73	No
ENSG00000227372	TP73-AS1	149.769	0.252789	0.00175304	0.0876612	1.46389	antisense	darkmagenta	0.745	No
ENSG00000239961	LILRA4	14.4018	-0.471696	0.00212116	0.0878546	1.75901	protein_coding	thistle	0.746667	No
ENSG00000143851	PTPN7	7.5443	0.478502	0.00183941	0.0878546	1.52236	protein_coding	honeydew1	0.678333	No
ENSG00000235711	ANKRD34C	89.9683	-0.363425	0.00291677	0.0879201	2.40739	protein_coding	darkslateblue	0.741667	No
ENSG00000179604	CDC42EP4	716.161	0.384333	0.00367878	0.0888073	3	protein_coding	firebrick3	0.658333	No
ENSG00000173276	ZBTB21	89.0703	0.3824	0.00249086	0.0891808	2.01873	protein_coding	brown	0.681667	No
ENSG00000110852	CLEC2B	11.7286	0.465789	0.00220571	0.0899767	1.75901	protein_coding	brown	0.646667	No
ENSG00000163464	CXCR1	1.81804	0.438867	0.00176883	0.0899767	1.40886	protein_coding	coral2	0.683333	No
ENSG00000127124	HIVEP3	146.25	0.273139	0.00253812	0.0899767	2.01873	protein_coding	darkviolet	0.738333	No
ENSG00000204054	LINC00963	227.458	0.349603	0.00251826	0.0899767	2.01873	processed_transcript	firebrick3	0.69	No
ENSG00000135828	RNASEL	78.4748	-0.269383	0.00327383	0.0899767	2.61533	protein_coding	darkslateblue	0.716667	No
ENSG00000196715	VKORC1L1	451.456	-0.197735	0.00399169	0.0900473	3.1661	protein_coding	darkslateblue	0.741667	No
ENSG00000263001	GTF2I	308.205	-0.193667	0.00181827	0.0914627	1.4171	protein_coding	antiquewhite4	0.725	No
ENSG00000163618	CADPS	2300.46	-0.371574	0.00430995	0.0917772	3.32939	protein_coding	firebrick4	0.728333	No
ENSG00000024422	EHD2	145.356	0.383148	0.00189958	0.0917772	1.46389	protein_coding	antiquewhite2	0.663333	No
ENSG00000198855	FICD	85.106	-0.224215	0.00303807	0.0917772	2.3451	protein_coding	lightpink4	0.765	No
ENSG00000110013	SIAE	568.538	-0.221807	0.00385298	0.0917772	2.97936	protein_coding	plum4	0.731667	No
ENSG00000237181	AC147651.4	2.52333	0.43763	0.00183458	0.0919196	1.40886	antisense	firebrick3	0.698333	No
ENSG00000167173	C15orf39	60.0698	0.371066	0.00263515	0.0919651	2.01873	protein_coding	darkmagenta	0.698333	No
ENSG00000173391	OLR1	90.4022	-0.434509	0.00320741	0.0931416	2.40739	protein_coding	thistle	0.726667	Yes
ENSG00000010818	HIVEP2	394.496	0.244378	0.00269078	0.0931416	2.02206	protein_coding	brown	0.71	No
ENSG00000122679	RAMP3	124.01	0.370901	0.0013657	0.0931416	1.03026	protein_coding	lightpink4	0.746667	No
ENSG00000091157	WDR7	661.583	-0.252278	0.0042127	0.0931416	3.1661	protein_coding	firebrick4	0.748333	No
ENSG00000165527	ARF6	212.734	0.219166	0.00189519	0.0931487	1.4171	protein_coding	brown	0.735	No
ENSG00000108342	CSF3	11.6383	0.308135	0.00208988	0.0931487	1.56246	protein_coding	firebrick3	0.821667	No
ENSG00000148926	ADM	227.628	0.444211	0.00222952	0.0945839	1.63428	protein_coding	firebrick3	0.575	Yes
ENSG00000198585	NUDT16	905.658	0.179597	0.00489856	0.0945839	3.58611	protein_coding	darkolivegreen2	0.733333	No
ENSG00000274712	RP11-147L13.15	34.9982	0.319758	0.00171111	0.0945839	1.25705	lincRNA	cyan	0.745	No
ENSG00000108551	RASD1	210.599	0.425728	0.00277505	0.0950031	2.01873	protein_coding	firebrick3	0.628333	Yes
ENSG00000166783	KIAA0430	1087.18	-0.243313	0.0046071	0.0954509	3.32939	protein_coding	darkslateblue	0.703333	No
ENSG00000179399	GPC5	87.6195	0.28899	0.00334951	0.0957915	2.40739	protein_coding	cyan	0.736667	Yes
ENSG00000150938	CRIM1	246.86	0.255863	0.00283355	0.0964547	2.01873	protein_coding	brown	0.721667	No
ENSG00000166886	NAB2	76.0654	0.318301	0.00284461	0.0966481	2.01873	protein_coding	lightpink4	0.705	No
ENSG00000136999	NOV	61.3486	-0.362884	0.00341027	0.0969772	2.40739	protein_coding	darkslateblue	0.683333	No
ENSG00000122012	SV2C	2961.61	-0.380383	0.00427855	0.0974505	3	protein_coding	firebrick4	0.741667	No
ENSG00000159399	HK2	96.7374	0.449906	0.00290982	0.0983062	2.01873	protein_coding	honeydew1	0.441667	No
ENSG00000121005	CRISPLD1	62.2626	0.418547	0.00339729	0.0984645	2.3451	protein_coding	brown	0.65	No
ENSG00000157554	ERG	43.264	0.405541	0.00178531	0.0984645	1.23096	protein_coding	brown	0.688333	No
ENSG00000150361	KLHL1	772.85	-0.360564	0.00454663	0.0984645	3.12293	protein_coding	darkslateblue	0.695	No
ENSG00000204577	LILRB3	1.9093	0.404282	0.00205185	0.0984645	1.40886	protein_coding	honeydew1	0.698333	No
ENSG00000136099	PCDH8	125.353	-0.43008	0.0017151	0.0984645	1.17471	protein_coding	firebrick4	0.77	No
ENSG00000279088	RP11-574K11.24	14.1217	0.419215	0.00202245	0.0984645	1.38575	TEC	darkgrey	0.698333	No
ENSG00000188483	IER5L	28.6022	0.465145	0.00184902	0.098534	1.25705	protein_coding	firebrick3	0.686667	No
ENSG00000130517	PGPEP1	503.637	0.283857	0.00466019	0.098534	3.1661	protein_coding	lightpink4	0.695	No
ENSG00000132819	RBM38	152.423	0.388141	0.0020711	0.098534	1.40955	protein_coding	firebrick3	0.688333	No
ENSG00000254506	RP11-748H22.1	19.6062	-0.409799	0.00181522	0.098534	1.23096	transcribed_processed_pseudogene	firebrick4	0.69	No
ENSG00000184828	ZBTB7C	42.2861	0.413125	0.00213427	0.098534	1.44989	protein_coding	firebrick3	0.685	No
ENSG00000168056	LTBP3	442.727	0.254695	0.00464188	0.0991372	3.12293	protein_coding	coral3	0.711667	No
ENSG00000169715	MT1E	561.411	0.417992	0.00440309	0.0996501	2.94162	protein_coding	firebrick3	0.636667	No
