# Supplementary material for: Differentially expressed gene networks, biomarkers, long noncoding RNAs, and shared responses with cocaine identified in the midbrains of human opioid abusers
Source: Sci Rep. 2019 Feb 7;9:1534. doi: 10.1038/s41598-018-38209-8 (PMC6367337; doi:10.1038/s41598-018-38209-8)
Supplement: Supplementary file 2 — Supplementary Table S3 [file 41598_2018_38209_MOESM2_ESM.xlsx]

## Sheet: Sheet1
subject	rmdup mapped reads (before HTSeq)	HTSeq Total Alignments
1	10354548	4510039
2	16243661	6758339
3	14415815	6151292
4	11480790	4472465
5	11893120	5273601
6	14397406	6069935
7	13331335	5740440
8	14736648	5713159
9	11970484	4204502
10	11707955	5003794
11	12068840	5395313
12	14942046	6756129
13	12524406	5404259
14	12115435	5412073
15	14366632	6209014
16	23220641	9145761
17	17790007	7267772
18	18801283	8006889
19	14215070	6364342
20	12949973	5612072
21	9603728	4234674
22	15277810	5871001
23	14935191	6417139
24	16413650	6342352
25	14324832	5443274
26	7831209	3492527
27	12622743	4688713
28	16923113	7140840
29	12917597	5835128
30	19281361	6750765
31	12116059	4502222
32	14633526	5804094
33	12751380	5186077
34	21964787	8905478
35	19033512	8453435
36	12320418	5354465
37	10933848	4292948
38	8515916	3833832
39	26105292	9793177
40	19321755	8795027
41	16563413	7154715
42	12006616	4936884
43	25406052	10389706
44	18255697	8196381
45	16818075	6218144
46	11961738	5383957
47	14616989	6349992
48	6950994	2870871
49	15027974	6650588
50	11193159	4532279
Total	730154529	303291875
